# Supplementary material for: Neutrophil Activated by the Famous and Potent PMA (Phorbol Myristate Acetate)
Source: Cells. 2022 Sep 16;11(18):2889. doi: 10.3390/cells11182889 (PMC9496763; doi:10.3390/cells11182889)
Supplement: Supplementary file 1 [file cells-11-02889-s001.zip]

Archive with 1 entries (1 files):
- cells-1855731-supplementary.mp4
